# Supplementary material for: Wnt-Mediated Repression via Bipartite DNA Recognition by TCF in the Drosophila Hematopoietic System
Source: PLoS Genet. 2014 Aug 21;10(8):e1004509. doi: 10.1371/journal.pgen.1004509 (PMC4140642; doi:10.1371/journal.pgen.1004509)
Supplement: Table S1 — Preference of WGAWAW binding by the HMG domains of vertebrate TCFs, taken from Badis et al. (2009). HMG binding sites from five repressed and eight activated W-CRMs were analyzed [33], [39], [47]. Numbers represent ranking out of a pool of 32896 8-mers tested by Badis and co-workers [59]. Two data sets from each TCF family member are shown (#1 and #2). The underlined sequence denotes the HMG binding site from each W-CRM within a specifc 8-mer. These sequences are found in more than one 8-mer; the ones with the highest ranking are shown and the highest ranking 8-mer containing each binding sequence is highlighted in yellow. While the sites from the Notum/wingful W-CRM are found in the highest ranked 8-mers, the range for the other sites from activated W-CRMs are similar to those found in repressed W-CRMs. (XLSX) [file pgen.1004509.s014.xlsx]

## Sheet: Table SI
	Zhang et al.	Table SI
	Site		Sequence	LEF1		TCF1		TCF3		TCF4
				#1	#2	#1	#2	#1	#2	#1	#2
	Repressive	Tig-1	TGATAAGT	4077	1787	270	55	4411	2794	6671	2955
		Tig-2	GATGAAAA	223	84	1052	122	724	248	280	113
		Ugt-1	AAAGAAAT	332	1574	212	628	81	882	295	889
		Ugt-2	AGATAAAA	137	156	176	52	46	41	111	64
		Ugt-3	TAGATAAG	3671	5210	575	5900	2508	7570	3719	4180
	Activating	NkdIntE-1	CGCTTTGT	847	1564	3486	7745	1389	5343	631	1657
		NkdIntE-2	AGCTTTGA	152	148	362	2147	477	709	121	160
		NkdIntE-3	CGCTTTGA	63	109	288	852	138	187	83	129
		NkdUpe-4	CCATTGAT	576	122	1870	2235	1716	619	568	211
		NkdUpe-6	CTTTGTTC	51	70	54	378	56	180	45	59
		Notum-1	CTTTGATG	3	4	4	2	3	2	3	3
		Notum-2	CTTTGATC	1	1	1	1	1	1	1	1
		Notum-3	CTTTGATC	1	1	1	1	1	1	1	1
