# Supplementary material for: Wnt-Mediated Repression via Bipartite DNA Recognition by TCF in the Drosophila Hematopoietic System
Source: PLoS Genet. 2014 Aug 21;10(8):e1004509. doi: 10.1371/journal.pgen.1004509 (PMC4140642; doi:10.1371/journal.pgen.1004509)
Supplement: Table S2 — Oligonucleotide sequences used in this paper. Note that the sequences for DNA bending assay were presented in a longer probe (see Materials and Methods for more information). (XLSX) [file pgen.1004509.s015.xlsx]

## Sheet: Sheet1
Zhang et al	Table SII
Purpose	Primer name	Primer sequence	Restriction site added (if any)
Cloning of Tig WREs	Tig1-F	ccgGGTACCCCGTTTCTGATATAAATCGCAACG	KpnI
	Tig1-R	ctaCGGCCGCCTGTGATGCGCTGCAAATG	EagI
	Tig2/3-F	CCGACGCGTACCCACATAGTGTCCTGAATCC	MluI
	Tig2-R	CCGCTCGAGCCTGTGATGCGCTGCAAATG	XhoI
	Tig3-R	ccgCTCGAGGGCGTTGATAAGGGGAGGATG	XhoI
	Tig4/5-F	ccgGGTACCCCGTTTCTGATATAAATCGCAACG	KpnI
	Tig4-R	ccgACGCGTATGAATGAATCTCGCCATGACC	MluI
	Tig5-R	ctaCGGCCGAGTCGAGATGAAACCGCTGC	EagI
Footprinting	Tig-fp1F	AGCGATACGTTCGTTAGTTCG
	Tig-fp1R	GAAGCTCACTGCCCACTTG
	Ugt-fp1F	ATATGCGAAATTTCAGTTGATATGA
	Ugt-fp1R	TAATAAATGGTTTCTTTTCTGCTTA
qRT-PCR of Fic	Fic-RT-F	CTGACTGCACGGAGAAGACG
	Fic-RT-R	CCGTCTGGATGAGCATAGGG
DNA bending and partial proteolytic digestion	WH	AACCGGATGAAAAGGGAATTCGGGGCCACA
	WS	AACCGGATGAAAAGGGAATTATTTTAAACA
	TH	AAGGAAGATCAAAGGGGGTAGCCGCCAGTA
	TS	AAGGAAGATCAAAGGGGGTATAATAACGTA
	SS	AAGGCCTCGACCCTTGGGTATAATAACGTA
